# Supplementary material for: DC3 is a method for deconvolution and coupled clustering from bulk and single-cell genomics data
Source: Nat Commun. 2019 Oct 10;10:4613. doi: 10.1038/s41467-019-12547-1 (PMC6787340; doi:10.1038/s41467-019-12547-1)
Supplement: Supplementary file 4 — Source Data [file 41467_2019_12547_MOESM4_ESM.xlsx]

## Sheet: Figure 2A
Figure 2A
	cellline	dropout rate	correlation	sd
	K562	0	0.8562	0.0023
	K562	0.5	0.8502	0.0031
	K562	0.8	0.8157	0.0058
	K562	0.9	0.7701	0.0095
	GM12878	0	0.9462	0.0025
	GM12878	0.5	0.9201	0.0039
	GM12878	0.8	0.8923	0.0058
	GM12878	0.9	0.8874	0.0099
	random K562	0	0.6122	0.0123
	random K562	0.5	0.6122	0.0123
	random K562	0.8	0.6122	0.0123
	random K562	0.9	0.6122	0.0123
	random GM12878	0	0.7613	0.0104
	random GM12878	0.5	0.7613	0.0104
	random GM12878	0.8	0.7613	0.0104
	random GM12878	0.9	0.7613	0.0104

## Sheet: Figure 2B
Figure 2B
	method	dropout rate	accuracy	sd
	dc3	0	0	0
	dc3	0.5	0	0
	dc3	0.8	0.00354191	0.00135301
	dc3	0.9	0.0377804	0.0126026
	coupleNMF	0	0	0
	coupleNMF	0.5	0.00354191	0.000251712
	coupleNMF	0.8	0.0141677	0.00368583
	coupleNMF	0.9	0.171192	0.047326

## Sheet: Figure 3
cluster1
TFName	Expression	Expression Fold Change	Expression p-value	Motif enrichment p-value	Motif enrichmet Fold Change	Score
Isl1	31.8544	17.1765	7.97e-05	6.69e-185	1.54	1457.37
Lhx1	32.2152	11.4805	9.32e-21	1.06e-275	2.0506	1377.73
Hoxb5	135.708	8.50322	2.43e-29	1.17e-299	1.6416	1336.45
Hoxc6	37.7249	9.9401	2.43e-16	1.17e-299	1.6416	1161.58
Hoxb2	113.191	7.13553	3.21e-29	1.17e-299	1.6416	1080.45
Hoxb6	111.666	6.80425	2.27e-24	1.17e-299	1.6416	1027.36
Lhx3	27.4	8.5274	9.05e-08	1.17e-299	1.8984	980.726
Bhlhe23	22.5396	16.0048	2.06e-14	5.09e-130	1.3924	978.589
Neurod1	64.0282	6.97649	1.91e-24	6.82e-196	1.7932	786.079
Pbx3	65.797	8.15403	2.14e-15	4.98e-129	1.7318	736.775
Hoxa2	105.011	4.74224	9.09e-19	1.17e-299	1.6416	706.795
Hoxc4	38.0945	5.96881	2.12e-23	1.17e-299	1.6416	699.314
Sox11	116.291	9.74719	4.59e-43	2.95e-74	1.3677	671.914
Hoxb7	63.7691	5.02317	4.17e-13	1.17e-299	1.6416	669.567
Hoxb9	50.6599	5.19325	3.58e-14	7.16e-203	2.4677	660.091
Hoxd3	22.5991	6.43156	1.17e-18	1.17e-299	1.6416	649.776
Hoxa5	147.723	3.83874	8.59e-14	1.17e-299	1.6416	613.668
Onecut2	13.2331	8.72928	5.26e-34	4.44e-125	2.0258	530.806
Pbx1	27.788	6.34805	1.47e-33	4.98e-129	1.7318	458.686
Hoxa4	63.8373	3.12579	1.45e-10	1.17e-299	1.6416	416.76
Hoxc5	32.4098	3.70766	1.72e-10	1.17e-299	1.6416	415.775
Meis2	36.511	6.68301	1.72e-23	2.68e-65	1.9133	388.44
Neurog1	53.6787	7.43275	2.66e-12	2.38e-58	1.3984	385.176
Ascl1	11.057	7.96143	1.7e-10	4.36e-121	1.37	367.202
Sox4	47.5605	6.28939	1.51e-31	2.95e-74	1.3677	353.312
Hoxb4	10.7152	4.37363	7.8e-25	1.17e-299	1.6416	343.976
Hoxa3	15.0903	3.5449	3.2e-10	1.17e-299	1.6416	314.749
Hoxa7	18.3941	3.2722	4.86e-05	1.17e-299	1.6416	310.067
Ebf1	13.124	7.21981	7.99e-31	3.49e-88	1.3676	301.63
Nr2f6	54.6972	5.72697	2.64e-07	2.48e-60	1.246	286.233
Pax8	17.6848	12.1498	3.75e-11	1.79e-25	1.2241	282.457
Klf7	11.9122	5.37253	2.69e-17	4.13e-114	1.6152	268.332
Lhx5	41.5315	10.6005	2.69e-17	1.4e-12	1.8103	265.67
Meis3	75.0641	3.66759	8.27e-09	2.68e-65	1.9133	254.75
Pou3f2	27.3431	4.0864	3.3e-15	3.84e-111	1.4588	250.234
Neurog2	17.8716	3.09848	2.25e-05	6.82e-196	1.7932	245.664
Tcf12	43.4874	3.48648	1.45e-05	3.71e-106	1.4538	236.337
Nr2f1	42.1455	4.55193	4.35e-21	2.48e-60	1.246	213.053
Tcf3	19.7135	3.65218	5.99e-08	3.71e-106	1.4538	197.704
Pax6	24.4476	5.62367	1.2e-13	1.79e-25	2	184.744
Mxi1	12.7808	1.67332	1.21e-07	5.62e-148	4.4627	162.34
Nhlh1	11.0318	4.81518	2.03e-17	2.38e-58	1.4603	158.519
Id2	191.97	4.03489	1.63e-12	1.52e-17	1.3183	144.245
Nfil3	22.7944	3.94957	7.06e-08	2.06e-36	1.6052	136.686
Tcf4	11.1142	3.01242	1.05e-08	3.71e-106	1.4538	134.21
Sox2	18.3688	2.8836	0.000113	3.16e-82	1.3808	130.792
Zbtb18	22.4657	3.5955	3.25e-05	2.1e-38	1.4487	120.931
Meis1	24.7043	2.21467	1.72e-06	2.68e-65	1.9133	115.301
Nr2f2	12.4423	3.38319	6.73e-09	2.48e-60	1.246	109.297
Jund	53.8553	1.90531	1.13e-08	2.15e-41	2.0559	100.654
Tcf15	41.2714	6.57327	4.72e-05	1.31e-07	1.1148	98.3412
Sox9	11.6371	2.62742	4.86e-10	2.95e-74	1.3677	96.4253
Rara	23.0525	2.71356	2.66e-07	1.91e-30	1.7989	91.0311
Insm1	14.6631	7.78397	4.93e-14	1.25e-05	1.17	74.01
Zeb1	11.0018	5.04971	7.51e-20	1.44e-14	1.0802	70.0076
Tead2	20.0392	2.1672	0.000458	2.27e-48	1.0989	68.9193
Gtf2i	21.5209	1.94308	2.25e-07	1.46e-15	1.1201	35.5912
Patz1	28.1317	3.4721	4.23e-10	0.000123	1.0994	35.0267
cluster 2
TFName	Expression	Expression Fold Change	Expression p-value	Motif enrichment p-value	Motif enrichmet Fold Change	Score
Gata4	51.6268	46.1568	4.21e-107	1.76e-299	3.0541	7971.85
Sox17	67.6088	53.4004	2.15e-105	1.76e-299	1.6833	7305.27
Foxa2	56.57	46.8349	3.76e-74	1.76e-299	1.999	6692.45
Elf3	45.2485	84.6966	2.75e-59	3.56e-73	1.6458	5115.61
Hnf1b	20.696	28.7502	7e-41	1.02e-212	6.2308	4638.67
Gata6	29.0977	25.4999	2.16e-63	1.76e-299	3.0541	3783.2
Atf3	150.237	23.1836	2.62e-40	7.55e-180	1.9623	3147.15
Klf5	27.3357	26.8699	4.35e-72	1.43e-289	1.5454	2738.9
Sox7	31.673	23.1471	7.61e-29	1.76e-299	1.6833	2610.99
Isx	28.9223	52.8197	7.07e-32	3.25e-70	1.4016	2555.87
Klf4	21.5548	25.175	2.05e-68	1.43e-289	1.5454	2391.03
Klf6	103.944	9.55536	8.43e-42	1.43e-289	1.5454	1355.33
Fos	104.765	6.7528	2.41e-08	9e-201	2.1474	941.194
Pitx1	15.9337	21.4687	9.98e-23	3.25e-70	1.4016	864.822
Nfe2l2	77.377	6.57431	6.98e-24	5.16e-105	3.8824	832.395
Jun	34.6443	6.38758	2.32e-34	9.49e-206	2.2929	714.019
Junb	29.4267	6.1298	2.95e-23	9.49e-206	2.2929	654.856
Zfp42	29.154	26.4514	1.64e-40	1.72e-22	1.1022	636.682
Creb3	246.731	7.2931	2.52e-36	2.17e-33	2.2951	502.181
Tcf7l2	30.4066	4.45408	8.2e-22	7.09e-173	2.1912	430.2
Msx2	19.7612	15.0288	1.56e-23	2.26e-35	1.2184	427.274
Creb3l1	33.48	17.0656	2.09e-36	1.57e-15	1.3333	387.244
Xbp1	257.742	5.19547	2.32e-29	2.09e-31	2.1912	341.442
Bhlhe40	49.6782	7.80605	4.93e-29	1.87e-27	1.521	281.874
Elf1	17.2099	5.56097	9.31e-27	4.33e-88	1.5092	267.334
Pitx2	10.6212	6.68122	2.43e-16	3.25e-70	1.4016	233.327
Creb3l2	11.8607	13.9947	2.66e-57	1.57e-15	1.3333	229.101
Jund	45.0092	1.59235	7.18e-06	1.21e-233	2.777	223.702
Hes1	100.155	8.47294	3.14e-30	1.49e-10	1.1546	190.088
Atf1	16.5197	3.25155	1.13e-09	5.32e-107	1.6485	177.785
Egr1	18.843	3.06058	1e-07	2.74e-45	1.3091	100.764
Mlx	53.2333	2.27188	2.05e-06	2.04e-30	1.8699	97.5233
Hoxa1	29.3322	1.44263	0.000158	3.77e-87	1.3166	75.7545
Rela	21.3622	2.65278	7.06e-10	1.77e-23	1.2101	62.3999
E2f4	65.3959	1.40909	2.76e-05	1.82e-26	1.2769	48.8975
Irf9	10.0108	2.98646	1.22e-11	1.42e-08	1.5	35.4647
Nr1h2	26.2227	1.53823	5.52e-05	1.61e-17	1.1538	32.2747
Irf3	20.5187	2.35972	1.64e-07	1.37e-07	1.2105	30.1152
Smad2	62.9392	1.68066	6.91e-05	1.42e-08	1.086	29.4346
Bbx	13.9432	3.0306	1.11e-17	0.000124	1.2123	25.7356
Tgif2	14.3699	1.82111	2.19e-05	1.51e-12	1.0726	25.5615
Zfx	11.7176	1.76326	1.45e-07	0.000123592	1.078	13.2777
cluster 3
TFName	Expression	Expression Fold Change	Expression p-value	Motif enrichment p-value	Motif enrichmet Fold Change	Score
Rfx4	24.5114	5.89314	3.93e-24	3.05e-299	4.2208	977.529
Sox2	44.3943	6.96916	1.17e-51	3.05e-299	2.0748	954.695
Hoxa2	118.528	5.35265	1.99e-38	1.43e-266	1.5672	753.996
Sox3	14.7525	6.60727	2.48e-38	3.05e-299	2.0748	654.041
Pou3f2	33.435	4.99684	1.1e-39	6.44e-191	2.7057	578.754
Hoxa5	149.099	3.87448	3.29e-36	1.43e-266	1.5672	571.76
Hoxb2	65.3533	4.11987	1.48e-45	1.43e-266	1.5672	508.938
Sox11	45.8444	3.84257	2.46e-43	3.05e-299	1.8675	503.515
Pax6	41.2452	9.48762	2.41e-58	2.52e-43	2.1944	495.413
Pou3f4	19.0231	4.81464	1.43e-23	6.44e-191	2.7057	472.219
Hoxb6	62.8197	3.82787	6.79e-39	1.43e-266	1.5672	468.478
Hoxb7	49.9387	3.93373	6.9e-17	1.43e-266	1.5672	455.319
Sox9	18.6285	4.20591	2.03e-31	3.05e-299	1.8675	426.506
Sox21	19.1943	3.9298	3.68e-25	3.05e-299	2.0748	424.052
Hoxb5	55.2413	3.46133	4.81e-39	1.43e-266	1.5672	410.734
Hoxb9	39.2665	4.02529	8.82e-21	5.57e-169	2.167	409.788
Hoxd3	16.6463	4.73741	1.15e-21	1.43e-266	1.5672	400.454
Hoxa4	53.3791	2.6137	1.71e-20	1.43e-266	1.5672	307.56
Hoxa7	19.3611	3.44422	1.37e-08	1.43e-266	1.5672	305.654
Msx3	14.999	3.92913	4.71e-05	7.98e-226	1.5846	296.819
Sox4	20.903	2.76421	1.94e-21	3.05e-299	1.8675	290.631
Hoxc4	19.2766	3.02033	5.65e-21	1.43e-266	1.5672	267.667
Hoxc6	12.9995	3.42522	1.3e-07	1.43e-266	1.5672	266.184
Hoxa3	13.4275	3.15428	1.91e-18	1.43e-266	1.5672	247.925
Pbx1	17.2492	3.9405	4.44e-35	4.59e-130	1.7342	247.26
Mycn	20.9872	2.64721	1.01e-10	6.16e-184	2.3465	244.722
Myc	10.6619	2.69449	2.9e-06	6.16e-184	2.3465	197.981
Hoxc5	18.2988	2.09337	2.45e-07	1.43e-266	1.5672	182.471
Pbx3	20.5686	2.54901	1.34e-12	4.59e-130	1.7342	169.151
Nr2f1	42.207	4.55857	2.03e-34	2.03e-30	1.5623	168.687
Dbx2	20.5453	8.84573	1.21e-15	1.46e-13	1.4244	167.537
Nfyb	38.7575	1.95581	7.3e-15	4.39e-106	2.2374	159.546
Tcf3	25.5461	4.73272	3.47e-31	2.26e-37	1.2515	151.615
Nr2f6	36.431	3.81444	1.5e-13	2.03e-30	1.5623	135.772
Tead2	30.5935	3.30863	3.37e-27	2.75e-50	1.1046	121.95
Tcf7l2	16.5825	2.42907	1.39e-19	4.25e-101	1.3349	116.294
Pax3	11.5673	3.86519	7.69e-08	2.16e-36	1.6773	109.165
Hey1	22.5967	5.01232	1.22e-11	1.71e-21	1.076	108.056
Hmga1	59.6101	3.78297	2.08e-42	1.63e-19	1.0705	100.459
Id2	178.592	3.75369	7.4e-27	1.4e-10	1.2212	97.5094
Neurog1	25.9932	3.59921	3.18e-11	1.81e-23	1.2259	90.3568
Zfp410	65.8781	2.10257	2.07e-10	2.16e-36	1.2803	86.1493
Meis2	17.5373	3.21004	3.18e-29	2.16e-36	1.113	85.1938
Maz	12.8495	2.08537	2.15e-10	3.71e-83	1.2014	78.6885
Rarb	61.2193	1.93694	3.25e-13	1.63e-19	2.4615	78.495
Fos	36.7706	2.3701	6.31e-06	1.98e-29	1.1198	70.4
E2f5	75.2794	2.51013	1.24e-16	1.52e-16	1.2041	68.5054
Nrf1	14.6505	2.09634	2.26e-07	2.36e-39	1.7314	68.0283
Tcf12	26.1244	2.09445	1.76e-09	2.26e-37	1.2515	67.5378
Rara	18.8751	2.22183	1.91e-09	1.63e-19	2.4615	65.1643
Hmgn3	71.6709	4.18339	8.62e-31	1.26e-05	1.1127	60.3873
Klf3	10.5121	1.35565	1.71e-05	4.01e-100	1.5764	59.8185
Tgif2	16.1506	2.04677	4.35e-14	2.44e-41	1.1499	57.3503
E2f4	88.7254	1.91177	3.24e-15	1.52e-16	1.2041	54.1295
Meis3	32.2072	1.57363	0.000836	2.16e-36	1.113	50.1025
Foxm1	11.5451	4.50556	1.51e-14	1.37e-08	1.0671	47.6263
Zbtb18	21.3908	3.42347	8.27e-17	1.37e-08	1.1828	46.8257
Tgif1	20.6305	1.52721	1.91e-06	2.44e-41	1.1499	46.2865
Egr1	11.1066	1.804	3.34e-06	2.29e-38	1.2702	44.8767
Meis1	18.3377	1.64392	8.71e-08	2.16e-36	1.113	44.261
Id1	33.7633	2.26961	5.67e-07	1.4e-10	1.2212	40.3058
Id4	13.6193	2.99824	1e-07	1.4e-10	1.2212	40.248
E2f6	32.9667	1.602	0.000105584	1.71e-21	1.1636	40.0531
Gtf2i	23.7354	2.14302	4.01e-18	1.44e-12	1.1073	35.9155
Usf1	52.7707	1.44764	0.000218	1.48e-14	1.2529	34.6414
Plagl1	18.7932	3.21545	2.97e-10	1.26e-05	1.1818	33.3188
Trim28	79.8452	1.51688	1.11e-06	1.37e-08	1.1777	29.2533
Ccnt2	12.0107	1.31373	0.000471	1.93e-28	1.1283	27.1929
Cbx5	37.9971	2.28652	3.68e-25	0.000124	1.2418	26.6225
Hes1	20.6023	1.74292	4.12e-07	1.37e-08	1.0697	22.4095
Patz1	18.7511	2.31432	4.01e-08	0.000123592	1.1029	20.679
